# Supplementary material for: Long-term nitrate administration modulates sialin gene expression in the main tissues of male Wistar rats with type 2 diabetes
Source: EXCLI J. 2025 Mar 3;24:339–50. doi: 10.17179/excli2024-8051 (PMC11956521; doi:10.17179/excli2024-8051)
Supplement: Supplementary data [file EXCLI-24-339-s-001.xlsx]

## Sheet: Raw data of Table 2
		Body weight (g)		Fasting serum glucose (mg/dL)
Number of rats	Group	Month 0	Month 6	Month 0	Month 6
1	Type 2 diabetes (T2D)	245	402	156	165
2		275	430	208	173
3		251	348	222	206
4		243	379	200	170
5		240	385	270	183
6		217	354	168	167
7		235	350	153	185
8		240	378	255	160
9		215	400	121	210
10		245	374	208	192
1	T2D+nitrate	250	434	207	153
2		220	325	235	134
3		217	325	195	154
4		217	312	185	152
5		250	434	168	132
6		220	325	166	180
7		250	320	180	144
8		246	315	171	156
9		248	348	175	145
10		258	320	190	120

## Sheet: Raw  data Fig. 2-liver 
Liver
Number of rats	Group	Nitrate (nmol/mg protein)	Nitrite (nmol/mg protein)
1	Type 2 diabetes (T2D)	2	1.46
2		3.71	1.71
3		2.97	1.84
4		1.75	1.41
5		2.55	1.67
6		4.63	0.57
7		1.84	3.59
8		3.2	1.5
9		5.38	4.02
10		0.88	4.2
1	T2D+nitrate	5.27	0.32
2		5.02	2.32
3		11.4	5.02
4		2.32	4.44
5		2.16	5.17
6		2.09	1.82
7		9.32	0.67
8		2.72	0.49
9		12.02	1.44
10		3.96	7.28

## Sheet: Raw data Fig. 2-soleus
Soleus
Number of rats	Group	Nitrate (nmol/mg protein)	Nitrite (nmol/mg protein)
1	Type 2 diabetes (T2D)	2.44	0.21
2		1.62	1.06
3		1.78	0.61
4		2.72	0.35
5		1.01	0.57
6		1.05	1.47
7		2.07	1.04
8		1.8	1.07
9		2.19	0.88
10		1.68	3.02*
1	T2D+nitrate	4.73	0.89
2		9.68	1.29
3		8.15	2.92
4		2.97	1.51
5		2.09	2.25
6		2.67	2.23
7		5.68	1.8
8		2.38	1.21
9		5.13	1.56
10		15.66*	3.38
	* Outlier

## Sheet: Raw data Fig. 2-pancreas
Pancreas
Number of rats	Group	Nitrate (nmol/mg protein)	Nitrite (nmol/mg protein)
1	Type 2 diabetes (T2D)	4.42	0.72
2		2.31	1.58
3		1.66	1.66
4		3.95	2.06
5		1.69	1.27
6		4.35	0.8
7		1.89	0.68
8		4.41	1.11
9		3.89	0.74
10		3.81	0.85
1	T2D+nitrate	7.74	1.12
2		5.06	1.99
3		1.15	1.13
4		9.62	1.96
5		10.32	0.57
6		0.77	2.47
7		6.84	3.18
8		9.91	2.56
9		8.91	2.9
10		1.27	3.49

## Sheet: Raw data Fig. 2-adipose
Adipose
Number of rats	Group	Nitrate (nmol/mg protein)	Nitrite (nmol/mg protein)
1	Type 2 diabetes (T2D)	36.93	5.63
2		41.56	17.54
3		79.06*	11.07
4		30.01	15.36
5		5.39	15.66
6		39.02	8.75
7		38.26	14.62
8		16.87	16.65
9		51.57	6.72
10		52.57	15.26
1	T2D+nitrate	35.96	8.04
2		16.09	35.75
3		65.84	17.94
4		38.86	16.19
5		49.28	10.87
6		56.45	13.31
7		34.51	22.76
8		33.21	21.41
9		4.41	29.52
10		40.27	18.63
	* Outlier

## Sheet: Raw data Fig. 2-heart
Heart
Number of rats	Group	Nitrate (nmol/mg protein)	Nitrite (nmol/mg protein)
1	Type 2 diabetes (T2D)	3.58	1.64
2		2.83	1.65
3		7.04*	1.78
4		3.37	1.53
5		2.05	0.52
6		3.61	1.13
7		1.58	1.18
8		3.61	1.62
9		3.78	1.52
10		3.13	0.91
1	T2D+nitrate	6.84	2.29
2		8.12	2.25
3		4.87	1.92
4		4.31	2.55
5		6.25	3.05
6		7.65	3.33
7		4.97	3.09
8		2.99	1.75
9		24.59*	1.88
10		15.23*	3.93
	* Outlier

## Sheet: Raw data Fig. 2-aorta 
Aorta
Number of rats	Group	Nitrate (nmol/mg protein)	Nitrite (nmol/mg protein)
1	Type 2 diabetes (T2D)	13.75	5.8
2		10.03	4.75
3		15.41	5.07
4		15.69	4.97
5		12.63	5.65
6		15.29	5.32
7		15.14	5.8
8		13.19	5.59
9		13.54	5.51
10		9.64	4.87
1	T2D+nitrate	21.21	7.71
2		26.51	7.49
3		18.99	9.96
4		14.36	6.15
5		13.97	6.02
6		13.57	7.53
7		14.49	4.49
8		13.74	7.81
9		38.64	30.09
10		41.59	33.4

## Sheet: Raw data Fig, 2-intestine
Intestine
Number of rats	Group	Nitrate (nmol/mg protein)	Nitrite (nmol/mg protein)
1	Type 2 diabetes (T2D)	8.5	1.08
2		4.43	1.01
3		9.25	1.75
4		8.9	3.68
5		4.74	3.49
6		3.91	2.36
7		4.39	2.9
8		5.04	2.85
9		6.67	3.14
10		6.68	1.97
1	T2D+nitrate	7.08	1.64
2		6.44	3.14
3		6.14	2.34
4		6.14	6.42
5		5.71	2.22
6		5.72	2.06
7		4.5	1.13
8		5.29	3.08
9		6.4	4.64
10		21.14*	2.48
	* Outlier

## Sheet: Raw data Fig. 2-kidney
Kidney
Number of rats	Group	Nitrate (nmol/mg protein)	Nitrite (nmol/mg protein)
1	Type 2 diabetes (T2D)	4.06	0.55
2		3.81	0.98
3		3	1.26
4		4.31	2.47
5		1.92	2.15
6		4.43	0.91
7		1.72	1.18
8		2.8	1.36
9		3.95	2.29
10		2.1	2.3
1	T2D+nitrate	3.57	1.18
2		4.28	5
3		3.33	2.26
4		1.33	1.18
5		4.89	4.78
6		7.26	3.55
7		1.47	1.01
8		4.73	2.19
9		5.8	4.25
10		10.22	3.79

## Sheet: Raw data Fig. 2-stomach
Stomach
Number of rats	Group	Nitrate (nmol/mg protein)	Nitrite (nmol/mg protein)
1	Type 2 diabetes (T2D)	3.49	3.4
2		3.03	0.39
3		3.16	1.84
4		3.22	1.21
5		3	1.18
6		1.89	1.32
7		1.26	1.25
8		4.69*	1.31
9		1.71	1.27
10		0.99	1.37
1	T2D+nitrate	4.14	1.46
2		5.37	1.47
3		1.57	2.55
4		1.34	1.33
5		4.88	2.17
6		4.4	2.03
7		7.17	1.54
8		6.63	0.96
9		6.07	0.94
10		2.79	3.41
	* Outlier

[truncated: 15 more sheets: Raw data Fig. 2-adrenal, Raw data Fig. 2-brain, Raw data Fig. 2-lung, Raw data Fig. 3-liver, Raw data Fig. 3-soleus, Raw data Fig. 3-pancreas, Raw data Fig. 3-adipose, Raw data Fig. 3-heart, Raw data Fig. 3-aorta, Raw data Fig. 3-intestine, Raw data Fig. 3-stomach, Raw data Fig. 3-kidney, Raw data Fig. 3-adrenal, Raw data Fig. 3-brain, Raw data Fig. 3-lung]
